# Supplementary material for: Interleukin 4 induces rapid mucin transport, increases mucus thickness and quality and decreases colitis and Citrobacter rodentium in contact with epithelial cells
Source: Virulence. 2019 Jan 21;10(1):97–117. doi: 10.1080/21505594.2019.1573050 (PMC6363059; doi:10.1080/21505594.2019.1573050)
Supplement: Supplemental Material [file kvir-10-01-1573050-s001.zip]

Archive with 5 entries (5 files):
- Supplementary Figure 1.tif
- Supplementary Figure 2.tif
- Supplementary Figure 3.tif
- Supplementary Figure 4.tif
- Supplementary Legends.docx
